# Supplementary material for: Inhibition of Carbonic Anhydrase IX Suppresses Breast Cancer Cell Motility at the Single-Cell Level
Source: Int J Mol Sci. 2021 Oct 26;22(21):11571. doi: 10.3390/ijms222111571 (PMC8584155; doi:10.3390/ijms222111571)
Supplement: Supplementary file 1 [file ijms-22-11571-s001.zip]

Archive with 1 entries (1 files):
- ijms-1416960-supplementary.pdf
